# Supplementary material for: Senescence in Intervertebral Disc Degeneration: A Comprehensive Analysis Based on Bioinformatic Strategies
Source: Immun Inflamm Dis. 2024 Nov 18;12(11):e70072. doi: 10.1002/iid3.70072 (PMC11571097; doi:10.1002/iid3.70072)
Supplement: Supplementary file 2 — Supporting information. [file IID3-12-e70072-s001.xlsx]

## Sheet: Sheet1
The overlap of DEGs between GSE15227 and GSE147383
ANGPTL2
MGP
IFITM2
MXRA5
EGR1
GSTP1
ATP5G3
FNDC1
MXRA7
F13A1
COL8A2
GREM1
LEPREL1
SMOC2
SMAD6
NRN1
COL5A1
CA3
ANKRD9
CCND2
EFS
PRG4
CEBPD
AP2S1
FAM129B
DCHS1
SULF2
IGFBP3
ZNF665
ZNF423
LRFN3
IER2
STEAP3
ASPH
IER3
PLA2G2A
ADAMTS5
NFKBIZ
VKORC1
NOTCH2NL
NAGK
CHI3L1
PLAG1
LOC100190986
SCARA3
LTBP3
C12orf10
ARL4D
ARHGDIB
PHPT1
TST
TNFRSF19
CYS1
SLIT2
AOC2
SGK1
ELOVL7
UBE2E3
CA9
FLOT1
ITGA11
KIAA1549
FOSB
PSPH
MAGED1
IDH2
TMEM31
PDGFC
KLF12
TM9SF1
SNN
SLC14A1
BOC
CCDC92
SGOL2
CEBPG
LRRC2
FRZB
BDKRB1
SLITRK4
LGALS1
GABARAPL1
DAB2
MPND
RPL32P3
RUFY3
DNAJC15
WNT5B
EPDR1
PLOD1
TSPO
LOXL4
LRRN4CL
SLC37A3
SLC26A2
ZFP64
SMOC1
TRIB3
DBT
TACSTD2
CCND1
PROCR
FAM46C
MYO10
TBX15
PLA2G4A
FBLN7
SLC25A43
GPX8
CHST12
GALNT7
CRLF1
PXDN
PHLDA3
PCSK5
