# Supplementary material for: Senescence in Intervertebral Disc Degeneration: A Comprehensive Analysis Based on Bioinformatic Strategies
Source: Immun Inflamm Dis. 2024 Nov 18;12(11):e70072. doi: 10.1002/iid3.70072 (PMC11571097; doi:10.1002/iid3.70072)
Supplement: Supplementary file 3 — Supporting information. [file IID3-12-e70072-s004.xlsx]

## Sheet: Sheet3
gene name	logFC	pvalue
ACTC1	-0.701273	0.00523293
DYNLL1	0.624288	0.0102274
EEF1D	-0.562146	0.0487244
EIF3I	-0.565044	0.0303965
EMILIN1	0.645209	0.00120304
ENPP2	-0.738841	9.44281e-05
FLYWCH2	0.51047	0.04256
FOXF2	-0.553753	0.0026307
FRZB	-0.501801	0.0260447
GADD45B	-0.607675	0.0313902
GLIS2	0.528105	0.00528297
IER5	-0.678963	0.00419897
IFITM2	0.958264	0.00626462
LASP1	0.541723	0.0283625
LDLR	-0.613575	0.00660983
LHFPL2	0.533072	0.0211963
LPCAT3	-0.596024	0.0364062
LYVE1	-0.508357	0.02263
MAGED1	0.570058	0.0400202
PTTG1IP	0.730706	0.0273856
RAB31	0.613793	0.00162328
REEP6	-0.673509	0.0437902
RERG	0.507715	0.0350875
RHOB	-0.573499	0.00156214
RPLP2	0.567745	0.0306558
SERPINI1	-0.548995	0.00178888
SGCE	-0.616539	0.0145969
SHISA2	-0.645944	0.00923681
SOX13	-0.646296	0.0113032
SPAG4	-0.505007	0.0171664
SPON2	-0.668186	0.0220125
SPTSSB	-0.586427	0.0174036
TFPI	0.701883	0.00625048
TMED7	0.558735	0.00391087
TMEM17	-0.734854	0.0415427
MMP9	0.642089	0.0127672
COL1A1	1.07324	0.00902286
COL3A1	1.15926	0.0214272
TIMP1	0.642289	0.019989
MMP2	1.16676	0.00782838
COL1A2	0.812648	0.0211449
LUM	1.41921	0.00505459
MMP1	1.17342	0.000363379
CCND1	0.700192	0.00230648
PDGFRB	0.591237	0.00131071
SPARC	0.925537	0.0448849
VCAM1	0.678578	0.0122031
COL4A1	0.822766	0.00354526
COL4A2	0.722626	0.000419227
IGFBP3	1.54327	4.76864e-05
MMP13	0.734476	0.0119556
CDH11	0.590702	0.00373819
SERPINF1	0.601567	0.0413578
TLR2	0.565763	0.0111314
COL15A1	1.0218	0.0144172
CLU	0.724436	0.0208717
VEGFC	0.565821	0.00438808
ADAMTS5	0.657864	0.0484192
MYD88	0.521506	0.00129715
SULF1	0.783839	1.08187e-05
ZEB2	0.875002	0.000221932
CD63	0.587626	0.00817813
NQO1	0.79293	0.00672601
AKR1C3	1.24066	0.000187341
ANPEP	0.631503	0.000625236
C1R	0.555313	0.00699659
C1S	0.60829	0.00953298
LTBP1	0.824184	0.000588998
PTGDS	0.521318	0.00287296
AKR1C1	0.55338	0.0242542
CD1D	0.784694	0.00334231
CYP1B1	0.721691	0.00149533
EFEMP1	0.519091	0.0326842
ID1	0.516756	0.00738086
RPN1	0.5892	0.00380607
TCF4	0.528547	0.00178886
B4GALT7	0.54761	0.0214244
DPAGT1	0.599221	0.000764036
GATA6	0.69918	0.000424121
GSTP1	0.581024	0.00998029
RPN2	0.719567	0.000857689
SOX4	0.515159	0.0368618
SSR4	0.501019	0.0278696
TREM1	0.787721	0.0373014
UGDH	0.622643	0.00186374
YWHAB	0.577222	4.17033e-05
AKR1B1	0.701839	0.000163409
ASPH	0.547774	0.000113075
EBF1	0.658505	0.00469577
FAT1	0.59559	0.00106983
FTL	0.803319	0.0435709
GREM1	0.563999	0.0271982
HSD11B1	0.503681	0.040096
ID3	0.517405	0.0212159
IGFBP1	1.27834	0.00355336
LMO2	0.730583	0.0014628
MAFB	0.555794	0.0488236
MANF	0.62908	0.00441866
SPARCL1	1.18993	0.00707347
ZFP36L1	0.668976	0.00259143
FAT4	0.68092	0.00194223
IRX3	0.857894	0.00107241
NDUFAF3	0.517528	0.049492
OLFML2B	0.590849	0.00418411
PODXL	0.583173	0.00176866
POGLUT1	0.554547	0.000757876
PSME1	0.52335	0.00660982
RAI14	0.546011	0.0327293
RIN2	0.623277	0.0236116
SGK1	0.661879	0.0190399
SLC40A1	0.599702	0.00604059
