# Supplementary material for: Senescence in Intervertebral Disc Degeneration: A Comprehensive Analysis Based on Bioinformatic Strategies
Source: Immun Inflamm Dis. 2024 Nov 18;12(11):e70072. doi: 10.1002/iid3.70072 (PMC11571097; doi:10.1002/iid3.70072)
Supplement: Supplementary file 4 — Supporting information. [file IID3-12-e70072-s002.xlsx]

## Sheet: Sheet1
Gene name	Degree	MCC	BottleNeck	Closeness	Betweenness	Stress
MMP9	25	397636	42	43.9456	1148.93	5734
COL3A1	22	815547	5	40.8647	360.24	2506
COL1A1	22	816386	1	41.8813	366.078	2472
TIMP1	22	775520	1	42.048	342.17	2258
MMP2	21	799170	2	41.3623	679.943	4236
COL1A2	19	798996	8	39.498	156.12	1320
LUM	18	420192	3	38.5314	135.496	1032
MMP1	17	43634	3	38.8813	234.241	1482
SPARC	16	801368	1	37.5314	203.264	1224
CCND1	16	1699	13	39.298	1580.78	5976
PDGFRB	16	771483	5	38.6313	454.581	1768
VCAM1	14	15652	15	36.7623	268.05	1874
COL4A1	13	767544	1	34.948	17.1233	120
COL4A2	12	727224	1	34.448	14.4224	94
IGFBP3	12	12264	1	36.048	81.1325	714
MMP13	12	16224	1	34.6147	9.40742	82
CDH11	10	40446	1	33.6647	38.6288	322
TLR2	10	320	1	33.5456	119.939	854
SERPINF1	10	843	2	33.4294	325.32	2118
COL15A1	9	1800	1	32.8647	8.61279	124
VEGFC	8	1080	1	33.2147	5.43945	50
CLU	8	13	9	32.6147	318.143	1526
SULF1	7	122	3	30.2627	290.963	1958
MYD88	7	33	15	31.8845	1559.78	8778
ZEB2	7	22	6	33.048	187.685	1124
ADAMTS5	7	1440	1	31.398	0.18182	2
CD63	6	27	2	30.398	164.675	726
NQO1	6	10	6	29.2627	740.478	2362
LTBP1	5	25	1	29.2627	5.85413	54
C1R	5	6	5	29.5147	188.803	736
C1S	5	6	2	26.4794	188.237	906
ANPEP	5	6	2	28.648	170.625	594
PTGDS	5	6	3	29.1794	242.575	1082
AKR1C3	5	8	2	25.5838	198.656	832
EFEMP1	4	24	1	28.0647	0	0
ID1	4	6	1	28.3961	98.5087	632
TCF4	4	6	2	26.8461	54.5392	380
RPN1	4	5	1	15.2575	297	2810
CD1D	4	4	1	27.0123	131.522	300
CYP1B1	4	8	1	23.1838	7.77703	38
AKR1C1	4	7	1	23.7671	46.924	88
YWHAB	3	3	12	24.1095	1450	8242
TREM1	3	6	1	28.379	0	0
SSR4	3	3	3	13.3938	296	2808
GATA6	3	3	3	21.1004	171.033	712
RPN2	3	4	4	14.5909	141	1398
DPAGT1	3	3	6	16.0036	483	3712
SOX4	3	3	3	26.8461	296.7	1306
UGDH	3	3	9	18.0155	1090	6934
B4GALT7	3	3	2	16.1702	357	2334
GSTP1	3	3	1	21.6671	33.3955	180
ZFP36L1	2	2	10	19.8619	1206	7360
MANF	2	2	2	11.4786	150	1406
IGFBP1	2	2	1	27.398	0	0
ID3	2	2	1	20.9838	0	0
FTL	2	2	2	21.1671	150	432
LMO2	2	2	1	20.1671	14.3338	58
EBF1	2	2	2	25.5461	135.3	484
GREM1	2	2	1	26.4627	0	0
SPARCL1	2	2	1	23.5127	0	0
FAT1	2	2	2	25.5127	150	430
MAFB	2	2	1	28.798	0	0
ASPH	2	2	1	21.5984	0	0
HSD11B1	2	2	1	22.9338	44.9496	118
AKR1B1	2	2	1	19.2508	4.4437	30
SGK1	1	1	1	18.1131	0	0
PODXL	1	1	1	20.9004	0	0
OLFML2B	1	1	1	22.2671	0	0
POGLUT1	1	1	1	9.65241	0	0
IRX3	1	1	1	16.2365	0	0
SLC40A1	1	1	1	16.4032	0	0
FAT4	1	1	1	18.9171	0	0
ELTD1	1	1	1	21.0961	0	0
PSME1	1	1	1	24.8461	0	0
NDUFAF3	1	1	1	19.0361	0	0
RIN2	1	1	1	12.8742	0	0
RAI14	1	1	1	20.2961	0	0
